# Supplementary material for: Audiological outcomes after revision stapes surgeries: a systematic review
Source: Eur Arch Otorhinolaryngol. 2024 Jun 5;281(10):5051–9. doi: 10.1007/s00405-024-08741-7 (PMC11416404; doi:10.1007/s00405-024-08741-7)
Supplement: Supplementary file 1 — Supplementary file1 (XLSX 11 KB) [file 405_2024_8741_MOESM1_ESM.xlsx]

## Sheet: Munka2
Author	Year	No. of cases	Title	Representativeness of the exposed cohort	Ascertainment of exposure	Demonstration that outcome of interest was not present at start of study	Assessment of outcome	Was follow-up long enough for outcomes to occur	Adequacy of follow up of cohorts	Score (max 6)
EERO VARTIAINEN, M.D., JUHANI NUUTINEN, M.D., JUKKA VIRTANIEMI, M.D.	1992	45	Long-term results of revision stapes surgery	a) truly representative of the average patient in need of revision stapes surgery due to the recurrence of conductive hearing loss, with the diagnosis of otosclerosis in the community *	a) secure record *	a) yes *	a) Independent or blind assessment stated in the paper, or confirmation of the outcome by reference to secure records *	a) yes (12 moths) *	b) subjects lost to follow up unlikely to introduce bias - small number lost - > 90 % follow up *	6
W. W. Han, A. Incesulu, M. J. McKenna, S. D. Rauch, J. B. Nadol Jr and R. J. Glynn	1997	74	Revision stapedectomy: Intraoperative findings, results, and review of the literature	a) somewhat representative of the average patient in need of revision stapes surgery due to the recurrence of conductive hearing loss, with the diagnosis of otosclerosis in the community *	a) secure record *	a) yes *	a) Independent or blind assessment stated in the paper, or confirmation of the outcome by reference to secure records *	a) yes (12 moths) *	c) follow up rate < 90% and no description of those lost	5
LAWRENCE KRIEGER, WILLIAM LIPPY, ARNOLD SCHURING, FRANKLIN RIZER	1998	83	Revision stapedectomy for incus erosion: Long-term hearing	a) truly representative of the average patient in need of revision stapes surgery due to the recurrence of conductive hearing loss, with the diagnosis of otosclerosis in the community *	a) secure record *	a) yes *	a) Independent or blind assessment stated in the paper, or confirmation of the outcome by reference to secure records *	a) yes (12 moths) *	c) follow up rate < 90% and no description of those lost	5
W. H. Lippy, J. Wingate, J. M. Burkey, F. M. Rizer and A. G. Schuring	2002	240	Stapedectomy revision in elderly patients	a) truly representative of the average patient in need of revision stapes surgery due to the recurrence of conductive hearing loss, with the diagnosis of otosclerosis in the community *	a) secure record *	a) yes *	a) Independent or blind assessment stated in the paper, or confirmation of the outcome by reference to secure records *	a) yes (12 moths) *	c) follow up rate < 90% and no description of those lost	5
R. Puxeddu, G. P. Ledda, C. L. Pelagatti, G. Salis, G. Agus and P. Puxeddu	2005	44	Revision stapes surgery for recurrent transmissional hearing loss after stapedectomy and stapedotomy for otosclerosis	a) truly representative of the average patient in need of revision stapes surgery due to the recurrence of conductive hearing loss, with the diagnosis of otosclerosis in the community *	a) secure record *	a) yes *	a) Independent or blind assessment stated in the paper, or confirmation of the outcome by reference to secure records *	a) yes (12 moths) *	a) complete follow up - all subjects accounted for *	6
Gregorio G. Babighian, MD, and Silviu Albu, MD,	2009	78	Failures in stapedotomy for otosclerosis	a) truly representative of the average patient in need of revision stapes surgery due to the recurrence of conductive hearing loss, with the diagnosis of otosclerosis in the community *	a) secure record *	a) yes *	a) Independent or blind assessment stated in the paper, or confirmation of the outcome by reference to secure records *	a) yes (12 moths) *	a) complete follow up - all subjects accounted for *	6
P. Schmid and R. Häusler	2009	172	Revision stapedectomy: an analysis of 201 operations	a) somewhat representative of the average patient in need of revision stapes surgery due to the recurrence of conductive hearing loss, with the diagnosis of otosclerosis in the community *	a) secure record *	a) yes *	a) Independent or blind assessment stated in the paper, or confirmation of the outcome by reference to secure records *	a) yes (12 moths) *	c) follow up rate < 90% and no description of those lost	5
M. Z. Özüer, L. Olgun and G. Gültekin	2012	84	Revision stapes surgery	a) truly representative of the average patient in need of revision stapes surgery due to the recurrence of conductive hearing loss, with the diagnosis of otosclerosis in the community *	a) secure record *	a) yes *	a) Independent or blind assessment stated in the paper, or confirmation of the outcome by reference to secure records *	a) yes (12 moths) *	a) complete follow up - all subjects accounted for *	6
J. Skrivan, Z. Cada, J. Kluh, J. Boucek, O. Profant and J. Betka	2014	43	Revision operations after previous stapes surgery for persisting hearing loss	a) truly representative of the average patient in need of revision stapes surgery due to the recurrence of conductive hearing loss, with the diagnosis of otosclerosis in the community *	a) secure record *	a) yes *	a) Independent or blind assessment stated in the paper, or confirmation of the outcome by reference to secure records *	a) yes (12 moths) *	a) complete follow up - all subjects accounted for *	6
M. Ghonim, Y. Shabana, B. Ashraf and M. Salem	2017	36	Revision Stapedectomy with Necrosis of the Long Process of the Incus: Does the Degree of Necrosis Matter? A Retrospective Clinical Study	a) somewhat representative of the average patient in need of revision stapes surgery due to the recurrence of conductive hearing loss, with the diagnosis of otosclerosis in the community *	a) secure record *	a) yes *	a) Independent or blind assessment stated in the paper, or confirmation of the outcome by reference to secure records *	a) yes (12 moths) *	a) complete follow up - all subjects accounted for *	6
D. Bernardeschi, G. Canu, D. De Seta, F. Y. Russo, E. Ferrary, I. Mosnier, et al.	2018	85	Revision stapes surgery: A review of 102 cases	a) somewhat representative of the average patient in need of revision stapes surgery due to the recurrence of conductive hearing loss, with the diagnosis of otosclerosis in the community *	a) secure record *	a) yes *	a) Independent or blind assessment stated in the paper, or confirmation of the outcome by reference to secure records *	a) yes (12 moths) *	c) follow up rate < 90% and no description of those lost	5
Ugo Fisch, Gül Özbilen Acar, and Alexander M. Huber	2001	71	Malleostapedotomy in Revision Surgery for Otosclerosis	a) somewhat representative of the average patient in need of revision stapes surgery due to the recurrence of conductive hearing loss, with the diagnosis of otosclerosis in the community *	a) secure record *	a) yes *	a) Independent or blind assessment stated in the paper, or confirmation of the outcome by reference to secure records *	a) yes (12 moths) *	c) follow up rate < 90% and no description of those lost	5
